# Supplementary material for: Identification of asymptomatic Entamoeba histolytica infection by a serological screening test: A cross-sectional study of an HIV-negative men who have sex with men cohort in Japan
Source: PLoS Negl Trop Dis. 2022 Apr 25;16(4):e0009793. doi: 10.1371/journal.pntd.0009793 (PMC9071119; doi:10.1371/journal.pntd.0009793)
Supplement: S3 Data — (XLSX) [file pntd.0009793.s003.xlsx]

## Sheet: characteristcs
Study ID	Age	Sexual partner 1．Male 2．Female 3．Both 4. Unknown	Sexual behavior 1．Insertive 2．Receptive 3．Both 4．None 5. Unknown	Number of sexual partners within 6 months	Condom use	Past treatment of any STIs 0．None 1．Yes	Past treatment of STIs 1. none 2. syphilis 3. hepatitis B virus 4. Neiserria gonorrhoeae 5. Chlamydia trachomatis 6. herpes infection 7. pubic lice 8. condyloma acuminata 9. Mycoplasma 10. others 11: hepatitis A virus 12: Giardiasis
1	29	1	3	1	90	0	1
2	29	1	5	2	0	1	5
3	36	1	3	10	80	0	1
4	21	1	3	12	50	0	1
5	21	1	2	10	100	0	1
6	22	1	3	5	80	0	1
7	21	1	2	1	100	1	5
8	30	1	2	5	100	1	3
9	24	1	3	10>	50	1	2	3
10	36	1	1	6	50	0	1
11	36	1	3	50	100	1	3	4	5
12	25	3	3	7	70	0	1
13	38	1	3	20	40	0	1
14	27	1	2	10	20	1	2
15	40	1	1	6	0	1	5
16	34	1	4	0	100	0	1
17	36	1	3	4	0	1	2
18	34	1	1	10	50	1	3
19	38	1	4	1	90	1	8
20	29	1	3	10	40	1	3
21	35	1	1	10	80	1	3
22	36	3	3	2	100	0	1
23	33	1	3	6	80	1	2
24	61	1	1	2	0	0	1
25	48	1	1	20	30	1	2	7
26	28	1	3	12	100	1	5
27	34	1	3	30	80	1	8
28	31	1	1	20	90	1	2	8
29	28	1	3	5	70	1	8
30	24	1	2	2	100	1	2
31	36	4	5	6	95	0	1
32	36	4	5	8	20	0	1
33	47	1	3	40	25	1	4
34	45	3	1	3	95	0	1
35	30	1	3	2	100	0	1
36	28	1	1	10	80	0	1
37	34	1	3	50	30	1	5
38	36	1	3	30	5	1	2
39	28	1	2	4	100	0	1
40	28	1	2	15	60	1	7
41	64	3	3	5	30	1	4
42	40	1	2	1	0	0	1
43	49	1	1	3	65	0	1
44	45	1	3	1	100	1	5
45	42	1	1	2	100	0	1
46	51	1	2	3	90	0	1
47	51	1	1	3	100	0	1
48	39	1	3	5	50	0	1
49	30	3	3	2	50	0	1
50	44	1	3	6	50	1	8
51	29	3	3	10	100	0	1
52	33	1	3	6	0	1	4	5
53	28	1	3	10	30	0	1
54	47	1	2	5	40	0	1
55	43	1	2	30	80	0	1
56	46	1	3	1	0	0	1
57	36	1	3	10	0	1	11
58	40	1	3	28	50	1	5
59	45	1	2	>6	0	0	1
60	33	1	2	3	0	0	1
61	26	1	1	5	20	0	1
62	35	1	3	5	50	0	1
63	28	1	3	5	30	1	2
64	43	1	1	5	80	1	2
65	20	1	2	15	80	0	1
66	27	1	3	6	50	1	5
67	36	1	2	5	30	1	6
68	33	1	3	50	95	1	2
69	29	1	1	3	0	0	1
70	39	1	2	10	30	0	1
71	51	1	3	10	80	1	7	8
72	50	1	2	30	80	1	5
73	22	1	3	3	65	0	1
74	41	1	1	30	30	1	2	4
75	56	1	1	3	25	1	2	3	7	8
76	34	1	3	0	0	1	3
77	29	1	2	>100	95	0	1
78	23	1	2	6	90	0	1
79	36	1	2	10	90	1	8
80	63	1	1	10	0	1	2	3	4
81	38	1	1	10	20	0	1
82	40	1	3	1	50	1	7
83	43	1	2	2	90	1	3
84	21	1	3	6	70	1	6	8
85	41	1	3	6	0	0	1
86	31	1	1	4	40	0	1
87	47	1	3	30	10	1	6
88	19	3	4	2	100	0	1
89	43	1	1	3	80	0	1
90	44	1	2	10	100	0	1
91	37	1	1	10	10	0	1
92	36	1	2	0	0	1	8
93	49	1	3	12	10	1	3	4
94	26	1	3	4	80	1	5
95	35	1	3	3	50	1	8
96	53	3	1	3	100	0	1
97	28	1	1	0	100	1	2
98	33	1	4	10	0	0	1
99	42	1	3	3	30	1	2	8
100	31	1	3	3	100	0	1
101	47	1	3	3	100	0	1
102	30	1	2	7	30	1	3
103	29	1	3	3	0	0	1
104	37	1	2	15	50	1	5	8
105	37	1	1	6	0	1	4
106	43	1	1	0	0	1	2
107	43	1	3	1	10	0	1
108	32	1	2	2	0	0	1
109	49	1	2	0	nd	0	1
110	32	3	2	1	100	0	1
111	50	1	3	1	100	1	2
112	32	1	3	1	10	1	4
113	49	1	1	5	50	0	1
114	35	1	3	1	85	1	3	6	4
115	38	1	3	10	0	1	3
116	31	1	3	50	0	1	4	5	8
117	36	1	3	4	100	1	7
118	29	1	3	4	80	1	2	5
119	42	1	1	20	50	1	5	8
120	33	1	2	3	100	1	5	8
121	28	3	3	3	80	0	1
122	28	1	2	2	50	1	7
123	39	1	2	15	10	0	1
124	26	1	2	9	70	1	2
125	41	1	2	5	70	0	1
126	25	3	1	10	80	0	1
127	34	1	1	2	100	1	2
128	34	1	1	5	60	1	2
129	41	1	3	3	100	0	1
130	34	1	1	1	100	1	7
131	25	1	3	15	70	1	2	6
132	24	3	3	3	100	1	2
133	26	1	3	70	90	0	1
134	24	1	3	5	60	0	1
135	33	1	3	45	30	1	5
136	24	1	3	1	100	0	1
137	26	1	3	2	70	0	1
138	42	1	3	2	90	0	1
139	35	1	3	2	100	0	1
140	39	1	1	3	100	0	1
141	32	1	2	4	100	1	2
142	28	1	1	7	40	1	4
143	30	1	3	3	100	0	1
144	33	1	3	4	0	1	8
145	36	1	3	10	20	1	2	8
146	32	1	3	12	60	0	1
147	25	1	3	5	60	0	1
148	24	1	2	4	90	0	1
149	30	1	3	8	30	0	1
150	22	1	2	10	100	1	2
151	32	1	1	9	10	0	1
152	26	1	3	3	50	0	1
153	43	3	3	20	20	0	1
154	38	1	3	50	25	1	2	4
155	41	1	3	8	30	1	10
156	28	1	3	2	100	1	10
157	25	1	2	2	0	0	1
158	56	1	2	20	20	0	1
159	32	1	3	3	80	0	1
160	38	1	2	4	30	1	2	3
161	25	1	2	4	0	1	7	11
162	47	1	1	8	80	0	1
163	41	1	3	6	0	0	1
164	25	1	3	5	60	0	1
165	45	1	3	7	50	1	2
166	25	3	3	6	80	0	1
167	29	1	3	30	80	0	1
168	44	1	2	1	0	1	4
169	48	1	3	3	70	1	6	7
170	35	1	2	7	100	0	1
171	35	1	2	4	10	1	9
172	33	1	1	3	nd	0	1
173	24	1	2	3	100	1	8
174	32	1	3	50	10	0	1
175	47	3	1	1	100	0	1
176	27	1	3	5	100	0	1
177	39	1	2	3	0	0	1
178	40	1	3	3	70	1	5
179	40	1	1	6	70	0	1
180	31	1	1	6	90	1	4	7
181	27	1	3	7	0	1	9
182	36	1	3	10	80	1	2	4	5
183	45	1	2	82	85	1	5
184	28	1	2	1	100	1	2
185	24	1	3	1	0	0	1
186	34	1	3	5	80	1	2
187	30	1	3	10	70	0	1
188	39	1	3	15	0	1	5
189	60	1	2	100	20	1	2	5	7
190	30	1	2	4	100	0	1
191	56	1	4	1	0	0	1
192	25	1	2	2	0	0	1
193	20	1	2	5	75	0	1
194	24	3	3	6	100	0	1
195	36	1	3	10	20	1	5
196	41	1	3	1	0	1	7
197	49	3	3	30	50	1	3
198	35	1	3	5	90	1	4	5
199	31	1	3	20	50	1	7
200	26	1	3	5	70	0	1
201	31	1	3	30	90	1	4
202	30	1	2	13	100	0	1
203	30	1	2	3	50	0	1
204	24	1	2	4	50	0	1
205	32	3	3	42	20	0	1
206	41	1	3	5	50	1	2
207	29	3	2	0	nd	1	2
208	38	1	3	6	70	0	1
209	34	1	3	5	20	1	6
210	46	1	1	5	50	1	8
211	49	1	3	10	90	1	2
212	37	1	1	5	50	0	1
213	26	1	3	2	100	1	4	5
214	36	1	2	1	0	0	1
215	30	1	3	10	0	1	3
216	42	1	3	3	70	0	1
217	46	1	4	3	0	0	1
218	35	1	2	6	50	0	1
219	45	3	3	1	100	1	2
220	47	1	1	1	0	1	6
221	35	1	3	4	0	0	1
222	32	1	3	1	50	1	7
223	45	1	3	15	60	1	8
224	37	1	2	2	50	1	2	4	5
225	34	1	3	0	nd	1	8
226	27	1	3	10	10	0	1
227	54	1	2	2	0	0	1
228	37	1	3	5	0	1	8
229	31	1	3	30	50	1	5
230	29	1	1	10	10	1	5
231	31	1	2	1	60	0	1
232	29	1	3	3	50	0	1
233	23	1	4	1	100	0	1
234	31	1	2	5	50	1	2	7
235	30	1	3	15	85	1	5	11
236	39	1	1	15	80	1	2	8	7
237	30	4	5	6	30	0	1
238	71	1	2	10	10	1	2
239	37	1	1	7	nd	0	1
240	26	1	1	2	100	0	1
241	40	1	2	5	100	1	8
242	37	1	3	20	50	1	5
243	31	1	3	1	0	1	7
244	33	1	2	10	60	1	7
245	38	1	1	5	50	1	10
246	36	1	3	25	80	1	4	7
247	37	1	3	5	65	0	1
248	35	1	1	3	90	0	1
249	36	1	3	6	100	0	1
250	41	1	2	7	50	1	3	8
251	48	1	2	71	10	0	1
252	28	1	3	4	100	1	8
253	35	1	2	40	0	1	3	8
254	30	1	3	2	0	0	1
255	29	1	3	3	100	0	1
256	33	3	1	10	100	0	1
257	45	1	3	5	20	1	3	5
258	25	1	2	2	100	1	8
259	53	1	2	2	50	0	1
260	21	1	3	4	80	0	1
261	32	1	3	5	90	0	1
262	34	1	3	4	80	0	1
263	28	1	2	12	90	0	1
264	25	1	2	10	90	1	6	8
265	30	1	3	12	50	1	10	12
266	52	1	3	3	75	0	1
267	65	1	2	38	95	1	2	4
268	33	1	2	3	100	0	1
269	25	3	1	10	50	1	11
270	25	3	1	3	100	0	1
271	28	1	4	1	0	0	1
272	33	1	2	1	100	0	1
273	59	1	3	3	65	1	2
274	33	1	3	20	80	0	1
275	25	1	2	1	0	0	1
276	32	1	3	2	50	0	1
277	34	1	3	1	100	0	1
278	51	1	3	1	50	1	2	5
279	36	1	3	3	0	1	10
280	26	1	1	10	50	0	1
281	47	1	3	15	0	1	3	5
282	51	1	1	50	0	1	3	5
283	22	1	3	10	95	0	1
284	49	3	1	0	nd	1	7
285	56	1	2	1	60	0	1
286	36	1	3	20	90	1	2	5
287	50	1	2	4	100	1	2
288	61	1	1	1	100	1	4
289	30	1	3	5	20	1	2	5	8
290	28	1	3	4	100	0	1
291	24	1	3	1	100	1	8
292	30	1	1	20	50	1	6
293	38	3	1	3	80	0	1
294	19	1	3	15	90	0	1
295	26	1	3	180	90	1	4
296	44	1	3	6	85	0	1
297	30	1	3	3	100	0	1
298	41	1	3	6	80	1	5
299	30	1	3	120	70	1	6	7
300	25	1	3	30	90	1	2	5
301	25	1	2	0	100	0	1
302	39	1	3	5	80	1	2
303	28	1	2	1	0	0	1
304	44	3	2	4	50	1	4
305	48	3	3	1	0	0	1
306	50	1	1	6	10	1	2
307	28	1	3	3	70	0	1
308	52	1	2	3	100	0	1
309	33	1	3	1	50	0	1
310	25	1	2	6	90	0	1
311	24	1	1	15	70	1	4	5	12
312	45	1	2	25	30	1	8

## Sheet: test resuls
Study ID	RPR titer	TP antibody titer	HBs-Ag titer	HBs-Ab titer	HBc-Ab titer	HCV-Ab titer	HAV-Ab titer	HIV screening test 0 : negative 1 : positive	Pharyngeal Ct 0 : negative 1 : positive	Pharyngeal Ng 0 : negative 1 : positive	Anal Ct 0 : negative 1 : positive 2 : unknown	Anal Ng 0 : negative 1 : positive 2 : unknown	Any infection of Ct or Ng 0 : negative 1 : positive	Anti-entamoeba histolytica antibody titer	Direct microscopic examination of stool 0 : negative 1 : cyst 2 : trophozoite 3 : trophozoite and cyst 4 : not tested	Stool of PCR test 0 : negative 1 : positive 2 : not tested	Comments
1	<0.3	<5.0	0	2.8	0	0	1.3	0	0	0	0	0	0	2	4	2
2	<0.3	<5.0	0	1312.2	0	0	0	0	0	0	0	0	0	2	4	2
3	<0.3	<5.0	0	0.7	0	0	1.1	0	1	0	1	0	1	2	4	2
4	<0.3	<5.0	0	0.4	0	0	0	0	0	0	1	0	1	3	4	2
5	<0.3	<5.0	0	1.2	0.1	0	0	0	0	0	0	0	0	3	4	2
6	<0.3	<5.0	0	1	0	0	0	0	0	0	0	0	0	3	4	2
7	<0.3	<5.0	0	0.3	0	0	0	0	0	0	0	0	0	4	4	2
8	<0.3	<5.0	0	1841.5	661	0	4.7	0	0	0	0	0	0	4	4	2
9	<0.3	100.5	67599.7	0.4	593.6	0	0	0	0	0	0	0	0	9	4	2
10	<0.3	<5.0	0	0.3	0	0	0	0	0	0	0	0	0	<2	4	2
11	<0.3	102.2	0	29917.6	464.3	0	1.8	0	0	0	0	0	0	2	4	2
12	<0.3	<5.0	0	0.3	0	0	0	0	0	0	0	0	0	2	4	2
13	185.3	>250.0	0	21.3	0	0	1.7	0	0	0	0	0	0	2	4	2
14	<0.3	>250.0	0	4095.8	0	0	0	0	0	0	0	0	0	2	4	2
15	<0.3	76.9	0	2	0.4	0	14.7	0	0	0	0	0	0	2	4	2
16	<0.3	<5.0	0	0.2	0	0	0	0	0	0	0	0	0	2	4	2
17	<0.3	>250.0	0	107	415.2	0	1.8	0	0	1	0	0	1	2	4	2
18	<0.3	<5.0	0	3.9	185.2	0	0	0	0	0	0	0	0	2	4	2
19	<0.3	<5.0	0	0.3	0	0	12.2	0	0	0	0	0	0	2	4	2
20	<0.3	<5.0	0	3792.3	552	0	0	0	0	0	0	0	0	2	4	2
21	<0.3	<5.0	0	850.1	99.1	0	0	0	0	0	0	0	0	2	4	2
22	1.1	>250.0	0	138.2	0	0	0	0	0	0	0	0	0	2	4	2
23	<0.3	>250.0	0	0.7	0	0	1.5	1	0	0	0	0	0	2	4	2	HIV-RNA negative
24	<0.3	201.3	0	8.2	4.8	0	3.2	0	0	0	0	0	0	3	4	2
25	<0.3	23.9	0	13369.9	27.9	0	5.4	0	0	0	0	0	0	3	4	2
26	<0.3	<5.0	0	96.5	0	0	6.2	0	0	0	0	0	0	3	4	2
27	<0.3	<5.0	0	4.6	625.9	0	0	0	0	0	0	0	0	3	4	2
28	<0.3	53.3	0	0.2	0	0	0	0	0	0	0	0	0	3	4	2
29	<0.3	<5.0	0	2.4	0	0	11	0	0	0	1	0	1	3	4	2
30	2.4	>250.0	0	0.5	0	0	0	0	0	0	0	0	0	3	4	2
31	<0.3	<5.0	0	84.3	0	0	12.1	0	0	0	0	0	0	4	4	2
32	<0.3	<5.0	0	333.7	0	0	2	0	0	0	0	0	0	5	4	2
33	<0.3	<5.0	0	42.2	0	0	11.6	0	0	0	0	0	0	5	4	2
34	<0.3	<5.0	0	1.4	0	0	0	0	0	0	0	0	0	<2	4	2
35	<0.3	<5.0	0	0.4	0	0	0	0	0	0	0	0	0	<2	4	2
36	<0.3	<5.0	0	0.4	0	0	0	0	0	0	0	0	0	<2	4	2
37	<0.3	<5.0	0	114.2	1.5	0	10.8	0	0	1	0	0	1	<2	4	2
38	0.7	>250.0	0	162	65.6	0	0	0	0	0	1	0	1	<2	4	2
39	<0.3	<5.0	0	0.3	0	0	0	0	0	0	0	0	0	<2	4	2
40	<0.3	<5.0	0	1.1	0	0	0	0	0	0	0	0	0	<2	4	2
41	<0.3	<5.0	0	1384.2	0	0	6.3	0	0	0	0	0	0	<2	4	2
42	<0.3	<5.0	0	20.7	220.5	0	0	0	0	0	0	0	0	<2	4	2
43	<0.3	<5.0	0	0.7	0.9	0	0	0	0	0	0	0	0	<2	4	2
44	<0.3	<5.0	0	0.5	0	0	0	0	0	0	1	0	1	<2	4	2
45	<0.3	<5.0	0	1.3	0	0	0	0	0	0	0	0	0	16	0	0
46	<0.3	>250.0	0	7837.2	1.3	0	0	0	0	1	0	1	1	21	1	1
47	<0.3	<5.0	0	3.5	0	0	0	0	0	0	0	0	0	2	4	2
48	<0.3	<5.0	0	117.9	0.2	0	1.3	0	0	0	0	0	0	2	4	2
49	<0.3	<5.0	0	0.4	0	0	0	0	0	0	1	0	1	2	4	2
50	<0.3	<5.0	0	55.5	0	0	0	0	0	0	0	0	0	2	4	2
51	<0.3	<5.0	0	179.6	0	0	3.8	0	0	0	0	0	0	2	4	2
52	<0.3	<5.0	0	1.1	0.1	0	6.2	0	0	1	0	0	1	2	4	2
53	<0.3	197.3	0	26.3	0	0	3.6	0	0	0	1	0	1	2	4	2
54	1.7	>250.0	0	0.8	0	0	0	0	0	0	0	0	0	2	4	2
55	<0.3	<5.0	0	2.3	0.7	0	2.2	0	0	0	0	0	0	2	4	2
56	<0.3	<5.0	0	0.4	0	0	0	0	0	0	0	0	0	2	4	2
57	<0.3	>250.0	0	1.2	0	0	8.9	0	0	0	0	0	0	2	4	2
58	<0.3	<5.0	0	126.4	66.8	0	2.8	0	0	0	0	0	0	3	4	2
59	<0.3	<5.0	0	193.6	0	0	3.8	0	0	0	0	0	0	3	4	2
60	<0.3	<5.0	0	265.5	0	0	0	0	0	1	0	0	1	3	4	2
61	<0.3	<5.0	0	11.4	0	0	0	0	0	0	0	0	0	3	4	2
62	<0.3	<5.0	0	50.8	127	0	0	0	0	0	0	0	0	3	4	2
63	<0.3	>250.0	0	28245	179.8	0	0	0	0	0	0	0	0	3	4	2
64	<0.3	108.9	0	17.4	0	0	5.7	0	0	0	0	0	0	4	4	2
65	<0.3	<5.0	0	1	0	0	0	0	0	0	1	0	1	4	4	2
66	<0.3	<5.0	0	22.2	0	0	9.4	0	0	0	0	0	0	4	4	2
67	<0.3	<5.0	0	0.2	3.8	0	3.9	0	0	0	1	0	1	4	4	2
68	<0.3	87	0	19.1	0	0	3.6	0	0	0	0	0	0	4	4	2
69	<0.3	<5.0	0	0.5	0	0	0	0	0	0	0	0	0	4	4	2
70	<0.3	<5.0	0	141.1	8.6	0	0	0	0	0	0	0	0	4	4	2
71	<0.3	<5.0	0	1.1	0	0	0	0	0	0	0	0	0	4	4	2
72	<0.3	<5.0	0	6.4	3.6	0	1.5	0	0	0	0	0	0	6	4	2
73	<0.3	>250.0	0	0.3	0	0	0	0	0	0	0	0	0	6	4	2
74	<0.3	>250.0	0	1920.3	699.1	0	1.1	0	0	0	0	0	0	8	4	2
75	<0.3	<5.0	0	351.3	22.3	0	1.1	0	0	0	0	0	0	<2	4	2
76	<0.3	<5.0	0	0.8	254.3	0	0	0	0	0	0	0	0	<2	4	2
77	<0.3	<5.0	0	1.2	0	0	0	0	0	0	0	0	0	<2	4	2
78	<0.3	<5.0	0	0.1	0	0	0	0	0	1	0	0	1	<2	4	2
79	<0.3	<5.0	0	3.4	0	0	0	0	0	0	0	0	0	<2	4	2
80	<0.3	60.7	0	6.5	9.1	0	0	0	0	0	0	0	0	21	1	0
81	<0.3	5.1	0	0.3	0	0	0	0	0	0	0	0	0	23	4	2
82	<0.3	<5.0	0	3.3	0	0	8.7	0	0	0	0	0	0	2	4	2
83	<0.3	<5.0	0	2546.4	276.2	0	0	0	0	0	0	0	0	2	4	2
84	<0.3	<5.0	0	7.6	0	0	0	0	0	1	1	1	1	2	4	2
85	<0.3	<5.0	0	21.1	0	0	2.9	0	0	0	1	0	1	2	4	2
86	<0.3	57.3	0	4048.9	3.7	0	1.4	0	0	0	0	0	0	2	4	2
87	<0.3	<5.0	0	0.8	0	0	0	0	0	0	0	0	0	2	4	2
88	<0.3	<5.0	0	0.4	0	0	0	0	0	0	0	0	0	2	4	2
89	<0.3	<5.0	0	0.3	0	0	0	0	0	0	0	0	0	2	4	2
90	<0.3	<5.0	0	89.6	0	0	1.1	0	0	0	0	0	0	2	4	2
91	<0.3	<5.0	0	0.4	0	0	0	0	0	0	0	1	1	2	4	2
92	<0.3	<5.0	0	40.5	0	0	4.6	0	0	0	0	0	0	3	4	2
93	<0.3	<5.0	0	1.1	195.2	0	0	0	0	1	0	0	1	3	4	2
94	<0.3	<5.0	0	0.3	0	0	0	0	0	0	0	0	0	3	4	2
95	<0.3	<5.0	0	1.5	0	0	5.7	0	0	0	0	0	0	3	4	2
96	<0.3	<5.0	0	0.3	0	0	0	0	0	0	0	0	0	3	4	2
97	<0.3	127.4	0	9.5	0	0	0	0	0	0	0	0	0	3	4	2
98	<0.3	<5.0	0	0.6	0	0	0	0	0	0	0	0	0	3	4	2
99	<0.3	247	0	2373.6	94	0	8.4	0	0	0	1	0	1	3	4	2
100	<0.3	<5.0	0	0.2	0	0	0	0	0	0	0	0	0	3	4	2
101	<0.3	<5.0	0	37.6	0	0	3.9	0	0	0	0	0	0	3	4	2
102	<0.3	<5.0	0	8.6	68.3	0	0	0	0	0	1	0	1	4	4	2
103	<0.3	<5.0	0	0.3	0	0	0	0	0	0	0	0	0	4	4	2
104	<0.3	<5.0	0	0.2	0	0	0	0	0	0	0	0	0	4	4	2
105	<0.3	<5.0	0	0.5	0	0	0	0	0	0	0	0	0	4	4	2
106	<0.3	58.6	0	262.8	0	0	3.5	0	0	1	0	0	1	4	4	2
107	<0.3	<5.0	0	2.7	0	0	3.6	0	0	0	0	0	0	5	4	2
108	<0.3	<5.0	0	0.1	0.1	0	0	0	0	0	0	0	0	6	4	2
109	<0.3	<5.0	0	0.3	0	0	0	0	0	0	0	0	0	9	4	2
110	<0.3	<5.0	0	1735	0	0	2.5	0	0	0	0	0	0	<2	4	2
111	<0.3	82.2	0	0.6	0	0	8.5	0	0	0	0	0	0	<2	4	2
112	<0.3	<5.0	0	36.2	0	0	3.5	0	0	0	0	0	0	15	1	1
113	<0.3	157.3	0	4038	28.6	0	0	0	0	0	0	0	0	23	0	1
114	<0.3	<5.0	0	3471.2	53.7	0	0	0	0	0	0	0	0	28	0	0
115	<0.3	<5.0	0	748.4	117.1	0	0	0	0	0	0	0	0	2	4	2
116	<0.3	<5.0	0	34325.7	411.2	0	0	0	0	0	0	0	0	2	4	2
117	<0.3	<5.0	0	30.2	0	0	3.2	0	0	0	0	0	0	2	4	2
118	<0.3	235.6	0	21.4	0	0	0	0	0	0	0	0	0	2	4	2
119	<0.3	24.3	0	5016.8	7.7	0	2.6	0	0	0	0	0	0	2	4	2
120	<0.3	<5.0	0	1484.1	415.3	0	0	0	0	0	0	0	0	2	4	2
121	<0.3	<5.0	0	26.3	0	0	8.4	0	0	0	0	0	0	2	4	2
122	<0.3	<5.0	0	296.3	0	0	7.1	0	0	0	0	0	0	2	4	2
123	<0.3	<5.0	0	12.9	0	0	2.3	0	0	0	0	0	0	2	4	2
124	0.6	>250.0	0	0.8	0.1	0	0	0	0	0	0	0	0	2	4	2
125	<0.3	<5.0	0	2.7	0	0	0	0	0	0	1	0	1	3	4	2
126	<0.3	23	0.59	0.3	0	0	0	0	0	0	0	0	0	3	4	2
127	<0.3	>250.0	0	0.4	0	0	0	0	0	0	0	0	0	3	4	2
128	<0.3	120.5	0	0.1	0	0	0	0	0	0	0	0	0	3	4	2
129	<0.3	<5.0	0	0.7	0	0	0	0	0	0	0	0	0	3	4	2
130	<0.3	<5.0	0	0.4	0	0	0	0	0	0	0	0	0	3	4	2
131	5.3	>250.0	0	1.1	0	0	0	0	0	0	0	0	0	4	4	2
132	0.6	>250.0	0	0.5	0	0	0	0	0	0	0	0	0	4	4	2
133	<0.3	<5.0	0	0.3	0	0	0	0	0	0	0	1	1	4	4	2
134	<0.3	<5.0	0	0.1	0	0	0	0	0	0	0	0	0	5	4	2
135	<0.3	<5.0	0	503	0	0	0	0	0	0	0	0	0	7	4	2
136	<0.3	<5.0	0	0.5	0	0	0	0	0	0	0	0	0	<2	4	2
137	<0.3	35.2	0	0.4	0.1	0	0	0	0	0	0	0	0	<2	4	2
138	<0.3	>250.0	0	839.8	32	0	0	0	0	0	0	0	0	2	4	2
139	<0.3	<5.0	0	203.7	0	0	9.1	0	0	0	0	0	0	2	4	2
140	<0.3	<5.0	0	1	0	0	0	0	0	0	0	0	0	2	4	2
141	<0.3	111.8	0	0.2	0	0	0	0	0	0	0	0	0	3	4	2
142	<0.3	<5.0	0	0.6	0	0	0	0	0	0	0	0	0	3	4	2
143	<0.3	<5.0	0	0.2	0.4	0	0	0	0	0	0	0	0	3	4	2
144	<0.3	<5.0	0	8	0	0	8	0	0	0	0	0	0	3	4	2
145	<0.3	>250.0	0	1431.2	20.4	0	0	0	0	0	0	0	0	3	4	2
146	1.7	180.6	0	5.2	0.7	0	5.5	0	0	0	0	0	0	3	4	2
147	<0.3	<5.0	0	1	0	0	0	0	0	0	0	0	0	3	4	2
148	<0.3	<5.0	0	0.2	0	0	0	0	0	0	0	0	0	3	4	2
149	4.2	>250.0	0	0.9	0.1	0	3.9	0	0	0	0	0	0	4	4	2
150	<0.3	93.4	0	6.8	0	0	5.2	0	0	0	0	0	0	4	4	2
151	<0.3	<5.0	0	1054.7	0.3	0	13.5	0	0	0	0	0	0	4	4	2
152	107.2	>250.0	0	0.3	0	0	0	0	0	0	0	0	0	4	4	2
153	<0.3	137.4	0	254.1	189.5	0	0	0	0	0	0	0	0	6	4	2
154	<0.3	>250.0	0	0.4	0	0	0	0	0	0	0	0	0	6	4	2
155	<0.3	<5.0	0	34	0	0	6.3	0	0	0	0	0	0	7	4	2
156	<0.3	<5.0	0	7.4	0	0	0	0	0	0	0	0	0	7	4	2
157	<0.3	<5.0	0	0.3	0	0	0	0	0	0	1	0	1	7	4	2
158	<0.3	<5.0	0	11	0	0	0	0	0	0	0	0	0	9	4	2
159	<0.3	<5.0	0	8.7	0.1	0	0	0	0	0	0	0	0	9	4	2
160	<0.3	>250.0	0	36.9	240	0	0	0	0	0	0	0	0	<2	4	2
161	<0.3	<5.0	0	1.6	0	0	11.5	0	0	0	0	0	0	<2	4	2
162	<0.3	<5.0	0	0.9	141.1	0	2.4	0	0	1	0	0	1	17	0	1
163	<0.3	<5.0	0	10.4	0	0	5.6	0	0	1	0	0	1	18	0	0
164	<0.3	<5.0	0	0.5	0	0	0	0	0	0	0	0	0	18	0	1
165	<0.3	169.8	0	1274.8	0	0	12.6	0	0	0	0	0	0	2	4	2
166	<0.3	<5.0	0	0.5	0	0	0	0	0	0	0	0	0	2	4	2
167	161.6	>250.0	0	1244.8	37.9	0	0	0	0	0	0	0	0	2	4	2
168	<0.3	<5.0	0	0.3	0	0	0	0	0	0	0	0	0	2	4	2
169	<0.3	<5.0	0	327.4	4.1	0	0	0	0	0	0	0	0	3	4	2
170	<0.3	<5.0	0	0.2	0	0	0	0	0	0	0	0	0	3	4	2
171	<0.3	<5.0	0	0.6	0.1	0	0	0	0	0	0	0	0	3	4	2
172	<0.3	<5.0	0	2.7	0	0	0	0	0	0	0	0	0	3	4	2
173	<0.3	<5.0	0	0.6	0	0	0	0	0	0	0	0	0	4	4	2
174	<0.3	>250.0	0	9653.3	0	0	10.9	0	0	0	0	0	0	4	4	2
175	<0.3	<5.0	0	10.7	0	0	6.8	0	0	0	0	0	0	4	4	2
176	<0.3	<5.0	0	0.4	0	0	0	0	0	0	0	0	0	4	4	2
177	<0.3	<5.0	0	28393.1	106.2	0	0	0	0	0	0	0	0	4	4	2
178	<0.3	<5.0	0	0.3	0	0	3.7	0	0	0	0	0	0	5	4	2
179	<0.3	<5.0	0	3.4	0	0	0	0	0	0	0	0	0	5	4	2
180	<0.3	<5.0	0	84.5	4.8	0	2.2	0	0	0	0	0	0	5	4	2
181	<0.3	<5.0	0	0.8	0	0	0	0	0	0	0	0	0	5	4	2
182	<0.3	>250.0	0	140.1	11.7	0	10.8	0	0	0	0	0	0	<2	4	2
183	<0.3	<5.0	0	3.8	0	0	3.3	0	0	0	0	0	0	<2	4	2
184	<0.3	<5.0	0	0.4	0	0	0	0	0	0	0	0	0	<2	4	2
185	<0.3	<5.0	0	0.5	0	0	4.5	0	0	0	0	0	0	<2	4	2
186	<0.3	140.9	0	1.4	0	0	10.6	0	0	0	0	0	0	<2	4	2
187	<0.3	123.2	0	0.3	0	0	0	0	0	0	1	0	1	14	0	1
188	<0.3	<5.0	0	0.7	0	0	6.0	0	0	0	0	0	0	2	4	2
189	<0.3	>250.0	0	2093.4	238.2	0	11.0	0	0	0	1	0	1	2	4	2
190	<0.3	<5.0	0	0.5	0	0	0	0	0	0	0	0	0	2	4	2
191	<0.3	<5.0	0	29.4	0.1	0	0	0	0	0	0	0	0	2	4	2
192	<0.3	<5.0	0	0.6	0	0	0	0	0	1	0	0	1	2	4	2
193	<0.3	<5.0	0	0.5	0	0	0	0	0	0	1	0	1	2	4	2
194	129.9	>250.0	118386	0.4	9.4	0	0	0	0	0	0	0	0	2	4	2
195	<0.3	22.9	0	1571.9	85.6	0	0	0	0	0	0	0	0	2	4	2
196	<0.3	116.9	0	0.8	0	0	12.6	0	0	0	0	0	0	2	4	2
197	<0.3	<5.0	0	450.8	300.5	0	0	0	0	0	0	0	0	2	4	2
198	<0.3	<5.0	0	0.4	0	0	0	0	0	0	0	0	0	2	4	2
199	<0.3	<5.0	0	0.5	0	0	0	0	0	0	0	0	0	2	4	2
200	<0.3	<5.0	0	1.6	0	0	0	0	0	0	0	0	0	3	4	2
201	<0.3	21.9	0	11.5	0	0	8.7	0	0	0	1	0	1	3	4	2
202	<0.3	<5.0	0	2.2	0	0	2.8	0	0	0	0	0	0	3	4	2
203	<0.3	<5.0	0	0.5	0	0	0	0	0	0	1	0	1	3	4	2
204	<0.3	<5.0	0	0.9	0	0	0	0	0	0	0	0	0	3	4	2
205	<0.3	5.4	0	295.4	47.2	0	12.5	0	0	0	0	0	0	3	4	2
206	<0.3	>250.0	0	210.8	121.7	0	0	0	0	0	0	0	0	3	4	2
207	<0.3	150.4	0	1.5	163.3	0	0	0	0	0	0	0	0	3	4	2
208	<0.3	<5.0	0	312.6	0.1	0	9.1	0	0	0	1	0	1	4	4	2
209	11.6	>250.0	0	0.7	0	1	0	0	0	0	0	0	0	4	4	2
210	<0.3	<5.0	0	0.5	0	0	0	0	0	0	0	0	0	4	4	2
211	<0.3	57.5	0	0.8	0	0	4.2	0	0	0	1	0	1	4	4	2
212	<0.3	<5.0	0	5.1	0.1	0	5.1	0	0	0	0	0	0	5	4	2
213	<0.3	<5.0	0	0.6	0	0	5.3	0	0	0	0	0	0	5	4	2
214	<0.3	>250.0	0	0.7	0.2	0	0	0	0	0	0	0	0	5	4	2
215	<0.3	<5.0	0	474.7	347	0	0	0	0	0	0	0	0	6	4	2
216	<0.3	<5.0	0	290.2	0	0	7.1	0	0	0	0	0	0	7	4	2
217	<0.3	<5.0	0	4830.7	3.2	0	13.3	0	0	0	0	0	0	<2	4	2
218	<0.3	<5.0	0	29.6	1.1	0	0	0	0	0	0	0	0	13	3	1
219	<0.3	>250.0	0	60.3	0	0	0	0	0	0	0	1	1	15	0	0
220	<0.3	<5.0	0	2.9	0	0	0	0	0	0	0	0	0	22	0	0
221	<0.3	>250.0	0	3.4	0	0	0	0	0	0	0	0	0	2	4	2
222	<0.3	<5.0	0	117	0	0	10.6	0	0	0	0	0	0	2	4	2
223	<0.3	<5.0	0	2.1	0.1	0	5.1	0	0	0	0	0	0	2	4	2
224	<0.3	55.1	0	2.8	0	0	10.0	0	0	0	0	0	0	2	4	2
225	<0.3	<5.0	0	0.7	0.3	0	0	0	0	0	0	0	0	2	4	2
226	<0.3	>250.0	0	0.3	0	0	0	0	0	0	0	0	0	2	4	2
227	<0.3	230	0	954.6	3	0	1.8	0	0	0	0	0	0	2	4	2
228	<0.3	<5.0	0	15.2	0	0	0	0	0	0	0	0	0	2	4	2
229	<0.3	<5.0	0	0.7	0.1	0	0	0	0	0	0	0	0	2	4	2
230	<0.3	<5.0	0	8.9	0	0	0	0	0	0	0	0	0	2	4	2
231	<0.3	28.5	0	0.6	0	0	0	0	0	0	0	0	0	2	4	2
232	<0.3	<5.0	0	15.5	0	0	0	0	0	0	0	0	0	2	4	2
233	<0.3	<5.0	0	0.6	0.1	0	0	0	0	0	1	0	1	2	4	2
234	<0.3	>250.0	0	0.6	0	0	0	0	0	0	0	0	0	3	4	2
235	2.6	>250.0	0	12.9	108.9	0	11.1	0	0	0	0	0	0	3	4	2
236	3.4	>250.0	0	123.5	0	0	7.6	0	0	0	0	0	0	3	4	2
237	<0.3	<5.0	0	80.5	0	0	3.1	0	0	0	2	2	0	3	4	2
238	<0.3	82	0	0.5	0	0	0	0	0	0	0	0	0	3	4	2
239	<0.3	174.2	0	22.5	1.2	0	0	0	0	0	1	0	1	3	4	2
240	<0.3	<5.0	0	824	0.1	0	1.7	0	0	0	0	0	0	3	4	2
241	<0.3	<5.0	0	56.5	0	0	8.2	0	0	0	0	0	0	3	4	2
242	<0.3	>250.0	0	0.8	0	0	7.5	0	0	0	0	0	0	4	4	2
243	<0.3	<5.0	0	888.3	0.3	0	12.2	0	0	0	0	0	0	5	4	2
244	<0.3	<5.0	0	19.2	0	0	0	0	0	0	0	0	0	5	4	2
245	<0.3	<5.0	0	8286.7	185.7	0	6.6	0	0	0	0	0	0	6	4	2
246	<0.3	<5.0	0	136.6	0	0	13.2	0	0	0	0	0	0	6	4	2
247	<0.3	<5.0	0	0.5	0	0	0	0	0	0	0	0	0	6	4	2
248	<0.3	<5.0	0	414.3	0	0	13.2	0	0	0	0	0	0	7	4	2
249	<0.3	<5.0	0	0.4	0.1	0	0	0	0	0	0	0	0	<2	4	2
250	<0.3	116.8	0	3.4	67.9	0	2.8	0	0	0	0	0	0	23	0	0
251	<0.3	184.9	0	719.8	15	0	11.8	0	0	0	0	0	0	2	4	2
252	<0.3	<5.0	0	993.9	0	0	1.6	0	0	0	0	0	0	2	4	2
253	<0.3	<5.0	0	0.4	20.5	0	11.1	0	0	0	0	0	0	2	4	2
254	<0.3	<5.0	0	0.3	0	0	0	0	0	0	0	0	0	2	4	2
255	<0.3	<5.0	0	33.1	0.2	0	0	0	0	0	0	0	0	2	4	2
256	<0.3	<5.0	0	0.3	0	0	0	0	0	0	0	0	0	2	4	2
257	<0.3	<5.0	0	151	826.4	0	0	0	0	0	0	0	0	2	4	2
258	<0.3	<5.0	0	0.5	0	0	0	0	0	0	0	0	0	2	4	2
259	<0.3	<5.0	0	0.5	0	0	0	0	0	0	0	0	0	2	4	2
260	<0.3	<5.0	0	0.2	0	0	0	0	0	0	0	0	0	2	4	2
261	<0.3	<5.0	0	65.3	0	0	5.8	0	0	0	0	0	0	3	4	2
262	<0.3	<5.0	0	154.1	0	0	1.8	0	0	1	1	0	1	3	4	2
263	<0.3	<5.0	0	9.3	0	0	4.7	0	0	0	0	0	0	3	4	2
264	<0.3	<5.0	0	977.4	37.7	0	0	0	0	0	0	0	0	3	4	2
265	<0.3	11.5	0	0.5	0	0	11.2	0	0	0	0	0	0	4	4	2
266	<0.3	<5.0	0	52	0	0	5.3	0	0	0	0	0	0	4	4	2
267	<0.3	231.6	0	0.5	0	0	0	0	0	0	0	0	0	4	4	2
268	<0.3	<5.0	0	691.4	0	0	10.7	0	0	0	0	0	0	4	4	2
269	<0.3	114.1	0	2117.7	0	0	11.6	0	0	0	0	0	0	4	4	2
270	<0.3	<5.0	0	92.9	0	0	0	0	0	0	0	0	0	4	4	2
271	<0.3	<5.0	0	18.6	0	0	0	0	0	0	1	0	1	4	4	2
272	<0.3	<5.0	0	0.4	0	0	0	0	0	0	0	0	0	5	4	2
273	4.5	>250.0	0	74.4	0	0	11.6	0	0	0	0	0	0	5	4	2
274	<0.3	<5.0	0	7.5	0	0	0	0	0	0	0	0	0	5	4	2
275	<0.3	<5.0	0	17.8	0	0	0	0	0	0	0	0	0	7	4	2
276	<0.3	<5.0	0	0.4	0	0	0	0	0	0	0	0	0	7	4	2
277	<0.3	<5.0	0	0.4	0	0	0	0	0	0	0	0	0	7	4	2
278	<0.3	163.6	0	185.5	0.3	0	11.8	0	0	0	0	0	0	8	4	2
279	<0.3	<5.0	0	0.3	0	0	0	0	0	0	0	0	0	9	4	2
280	<0.3	96.3	0	0.6	0	0	0	0	0	0	0	0	0	15	0	0
281	<0.3	<5.0	0	25.6	334.7	0	2.8	0	0	0	0	0	0	24	0	0
282	<0.3	<5.0	0	222.1	459	0	0	0	0	0	0	0	0	2	4	2
283	<0.3	<5.0	0	19.7	0.1	0	2.4	0	0	0	0	0	0	2	4	2
284	<0.3	<5.0	0	5.1	0	0	13.1	0	0	0	0	0	0	2	4	2
285	<0.3	<5.0	0	0.8	0	0	3.4	0	0	0	0	0	0	2	4	2
286	<0.3	>250.0	0	32.7	0	0	15.5	0	0	0	0	0	0	2	4	2
287	<0.3	42.6	0	61.8	0	0	0	0	0	0	0	0	0	3	4	2
288	<0.3	<5.0	0	10.4	0	0	1.4	0	0	0	0	0	0	3	4	2
289	<0.3	>250.0	0	3322.3	119.1	0	0	0	0	0	0	0	0	3	4	2
290	<0.3	<5.0	0	0.1	0	0	10.2	0	0	0	0	0	0	3	4	2
291	<0.3	<5.0	0	1.8	385	0	0	0	0	0	0	0	0	3	4	2
292	<0.3	<5.0	0	1543.7	0	0	3.1	0	0	0	0	0	0	3	4	2
293	<0.3	<5.0	0	29.2	0	0	14.0	0	0	0	0	0	0	3	4	2
294	<0.3	<5.0	0	0	3.5	0	0	0	0	0	1	0	1	3	4	2
295	<0.3	<5.0	0	44.8	0	0	0	0	0	0	0	0	0	3	4	2
296	<0.3	<5.0	0	0.6	0	0	0	0	0	0	0	0	0	4	4	2
297	<0.3	<5.0	0	0.1	0	0	0	0	0	0	0	0	0	4	4	2
298	<0.3	<5.0	0	63.9	0	0	3.1	0	0	0	0	0	0	5	4	2
299	<0.3	<5.0	0	2.7	0	0	2.3	0	0	0	0	0	0	5	4	2
300	<0.3	>250.0	0	2391.9	754.1	0	12.0	0	0	0	1	0	1	5	4	2
301	<0.3	>250.0	0	99.8	0	0	0	0	0	0	0	0	0	5	4	2
302	<0.3	229.4	0	0.4	0.3	0	0	0	0	0	0	0	0	5	4	2
303	<0.3	<5.0	0	46.8	0	0	0	0	0	0	0	0	0	7	4	2
304	<0.3	<5.0	0	5.2	0	0	1.9	0	0	0	0	0	0	7	4	2
305	<0.3	<5.0	0	0.4	0	0	0	0	0	0	0	0	0	10	4	2
306	<0.3	87.7	0	19.2	0	0	0	0	0	0	0	0	0	14	0	0
307	<0.3	<5.0	0	0.5	0	0	0	0	0	0	0	0	0	16	0	0
308	<0.3	<5.0	0	12.7	0	0	0	0	0	0	0	0	0	21	0	0
309	<0.3	<5.0	0	341.8	18.4	0	0	0	0	0	1	0	1	24	0	1
310	<0.3	<5.0	0	2825.9	0	0	13	0	1	0	0	0	1	3	4	2
311	<0.3	63.8	0	2848.1	571.1	0	0	0	0	0	0	0	0	4	4	2
312	<0.3	<5.0	0	0.2	0	0	3.6	0	0	0	0	0	0	3	4	2
